# Supplementary material for: Data sharing policies of journals in life, health, and physical sciences indexed in Journal Citation Reports
Source: PeerJ. 2020 Oct 13;8:e9924. doi: 10.7717/peerj.9924 (PMC7566749; doi:10.7717/peerj.9924)
Supplement: Supplemental Information 2 [file peerj-08-9924-s002.do]

* Multinomial regression analysis
mlogit policy_level i.IF_quartile i.publisher i.location i.subject, base(2) rrr

* Walt tests for independent variable
mlogtest, wald
mlogtest, wald set(2.IF_quartile 3.IF_quartile 4.IF_quartile)
mlogtest, wald set(2.location 3.location)
mlogtest, wald set(2.subject 3.subject 4.subject)

* Model fit statistics
quietly mlogit policy_level i.IF_quartile i.publisher i.location i.subject, b(2)
quietly fitstat, save
quietly mlogit policy_level i.IF_quartile i.publisher i.location i.subject i.location##i.subject, b(2)
fitstat, diff

* Figure 1
mlogit policy_level i.IF_quartile i.publisher i.location i.subject, b(2) rrr
margins IF_quartile, atmeans predict(outcome(1))
marginsplot, name(no_policy)
margins IF_quartile, atmeans predict(outcome(2))
marginsplot, name(weak_policy)
margins IF_quartile, atmeans predict(outcome(3))
marginsplot, name(strong_policy)
graph combine no_policy weak_policy strong_policy, ycommon col(1)

****
